# Supplementary material for: Reducing energy and environmental footprint in agriculture: A study on drone spraying vs. conventional methods
Source: PLoS One. 2025 Jun 9;20(6):e0323779. doi: 10.1371/journal.pone.0323779 (PMC12148078; doi:10.1371/journal.pone.0323779)
Supplement: S1 Data — (XLSX) [file pone.0323779.s001.xlsx]

## Sheet: Sheet1
										Drone	Field sprayer
								Impact category	Unit	Total									Damage category	Unit	Total
								Carcinogens	kg C2H3Cl eq	0.132214	0.552573								Human health	DALY	6.73526e-06
								Non-carcinogens	kg C2H3Cl eq	0.394955	5.44153								Ecosystem quality	PDF*m2*yr	2.11011
								Respiratory inorganics	kg PM2.5 eq	0.0153306	0.0718856								Climate change	kg CO2 eq	3.26995
								Ionizing radiation	Bq C-14 eq	222.398	349.335								Resources	MJ primary	58.4497
								Ozone layer depletion	kg CFC-11 eq	2.34944e-06	5.28423e-06
								Respiratory organics	kg C2H4 eq	0.00473481	0.0214663
								Aquatic ecotoxicity	kg TEG water	1266.21	4141.96
								Terrestrial ecotoxicity	kg TEG soil	311.92	9634.94
								Terrestrial acid/nutri	kg SO2 eq	0.269105	1.19402
								Land occupation	m2org.arable	2.10783	3.32863
								Aquatic acidification	kg SO2 eq	0.0967025	0.271523
								Aquatic eutrophication	kg PO4 P-lim	0.00730168	0.00677235
								Global warming	kg CO2 eq	14.4845	41.2844
								Non-renewable energy	MJ primary	260.585	615.694
								Mineral extraction	MJ surplus	3.39864	2.86075

## Sheet: Sheet4
SimaPro 9.6.0.1	Impact assessment	Date:	2024-07-19	Time:	01:10:36.228000
Calculation:	Analyze
Results:	Impact assessment
Product:	1 ha fild (of project Asakereh)
Method:	IMPACT 2002+ V2.14 / IMPACT 2002+
Indicator:	Characterization
Skip categories:	Never
Exclude infrastructure processes:	Yes
Exclude long-term emissions:	Yes
Sorted on item:	Impact category
Sort order:	Ascending
											Lubricant	Agricultural machines	Diesel fuel
Impact category	Unit	Total	fild	Lubricating oil {RER}| production | Alloc Def, S	Tractor, production, at plant/RER Mass	Diesel, burned in agricultural machinery {GLO}| diesel, burned in agricultural machinery | Alloc Def, S								2,4-D
Carcinogens	kg C2H3Cl eq	0.552573	0	0.00034475	0.0209836	0.511071	0.0201736		0.552573		0.06239	3.79744	92.4893	3.65085
Non-carcinogens	kg C2H3Cl eq	5.44153	0	0.000395035	0.0989988	5.27581	0.0663268		5.44153		0.00725962	1.81932	96.9545	1.2189
Respiratory inorganics	kg PM2.5 eq	0.0718856	0	3.21668e-05	0.00091504	0.0634511	0.00748721		0.0718856		0.0447472	1.27291	88.2669	10.4155
Ionizing radiation	Bq C-14 eq	349.335	0	0.840225	17.6836	121.397	209.414		349.335		0.240522	5.06209	34.7508	59.9466
Ozone layer depletion	kg CFC-11 eq	5.28423e-06	0	2.28976e-08	1.6078e-07	3.21565e-06	1.8849e-06		5.28423e-06		0.43332	3.04264	60.8538	35.6703
Respiratory organics	kg C2H4 eq	0.0214663	0	0.000170133	0.000366615	0.0198438	0.00108575		0.0214663		0.79256	1.70787	92.4416	5.05793
Aquatic ecotoxicity	kg TEG water	4141.96	0	4.74494	1.38691	3755.02	380.813		4141.96		0.114558	0.0334845	90.6579	9.19403
Terrestrial ecotoxicity	kg TEG soil	9634.94	0	1.09951	4.46829	9559.08	70.2897		9634.94		0.0114117	0.0463759	99.2127	0.729529
Terrestrial acid/nutri	kg SO2 eq	1.19402	0	0.000532654	0.0216646	1.00154	0.170288		1.19402		0.04461	1.81442	83.8793	14.2617
Land occupation	m2org.arable	3.32863	0	0.000355193	0	1.26778	2.06049		3.32863		0.0106709	0	38.0872	61.9022
Aquatic acidification	kg SO2 eq	0.271523	0	0.00020187	0.00705548	0.202783	0.0614827		0.271523		0.0743473	2.59848	74.6835	22.6437
Aquatic eutrophication	kg PO4 P-lim	0.00677235	0	1.29941e-05	3.57862e-05	0.00521678	0.00150678		0.00677235		0.19187	0.528417	77.0307	22.249
Global warming	kg CO2 eq	41.2844	0	0.0230373	1.8637	28.1831	11.2146		41.2844		0.0558014	4.5143	68.2657	27.1642
Non-renewable energy	MJ primary	615.694	0	1.95056	33.6839	374.527	205.533		615.694		0.316806	5.47088	60.8301	33.3823
Mineral extraction	MJ surplus	2.86075	0	0.0014518	0.059739	2.79793	0.00163304		2.86075		0.050749	2.08823	97.8039	0.0570842

## Sheet: Sheet2
									Drone	Field sprayer
							Damage category	Unit	Total
							Human health	DALY	1.22668e-05	6.7228e-05
							Ecosystem quality	PDF*m2*yr	5.10826	81.2903
							Climate change	kg CO2 eq	14.4845	41.2844
							Resources	MJ primary	263.984	618.555

## Sheet: Sheet3
				Carbon fiber	Aluminum	Steel	Copper	Magnetite	Electrical devices	Cable	Battery	Charger	Gasoline production	Gasoline, combusted in equipment/US
				3.37744	0.962469	0.755612	0.123252	0.0121574	0.764062	0.614152	48.1296	29.2453	0.00984579	0.747753	15.2584
				0.317279	0.315649	0.131682	0.384531	0.00176808	1.54706	1.2184	61.7692	12.5288	0.00824095	4.98387	16.7935
				1.53	0.499217	0.130017	0.075988	0.0103587	0.574097	0.346458	24.4286	20.1377	0.236529	3.1929	48.8382
				0.166394	0.0536718	0.0121468	0.00795843	0.00223546	0.0358792	0.0224662	2.24681	3.26501	0.0255667	0	94.1619
				0.225625	0.0804412	0.0242148	0.0106655	0.0126734	0.0330317	0.278801	13.9019	5.19825	0.00639382	0.000489666	80.2275
				2.18603	0.22109	0.147142	0.00716034	0.00239049	0.175832	0.17054	13.9568	54.8488	1.0049	4.3481	22.9312
				1.28149	0.229407	0.0956747	0.23298	0.00203774	1.18133	0.917086	39.4073	16.229	0.00400827	10.3447	30.0749
				0.166694	0.534167	0.15472	0.59578	0.0028214	1.76122	1.35765	55.5085	17.3534	0.0258932	0.00464982	22.5345
				1.44577	0.325508	0.0611354	0.0596996	0.00507993	0.377549	0.260137	15.9817	10.3631	0.352753	7.48825	63.2793
				0.0577573	0.0104746	0.00699541	0.00375377	0.000385326	0.0174033	0.0219275	1.2482	0.810535	0.0685009	0	97.7541
				1.28354	0.271256	0.0485929	0.142024	0.00432647	0.514211	0.369778	20.413	9.98417	0.347296	3.04256	63.5793
				0.254726	-0.204453	0.0939689	0.00763649	0.0018871	1.79322	1.35906	55.3237	20.6792	0.0221031	0.0328629	20.6361
				2.14596	0.242483	0.0644226	0.0210025	0.00522233	0.12604	0.0576339	8.53773	9.12953	0.399961	1.84546	77.4246
				2.04179	0.158918	0.041656	0.0168127	0.00430619	0.102676	0.0741485	7.62266	7.89145	1.57847	1.59366	78.8734
				0.00361421	0.312302	0.118052	0.000169048	1.69981e-05	2.03438	1.57525	64.4331	31.4745	0.000609853	0	0.0480498
